# Supplementary material for: Multi-Omics Mining of Characteristic Quality Factors Boosts the Brand Enhancement of the Geographical Indication Product—Pingliang Red Cattle
Source: Foods. 2025 May 16;14(10):1770. doi: 10.3390/foods14101770 (PMC12111161; doi:10.3390/foods14101770)
Supplement: Supplementary file 1 [file foods-14-01770-s001.zip]

Archive with 2 entries (2 files):
- foods-3561227-supplementary.xls
- foods-3561227-supplementary.pdf
