# Supplementary material for: Multi-Omics Mining of Characteristic Quality Factors Boosts the Brand Enhancement of the Geographical Indication Product—Pingliang Red Cattle
Source: Foods. 2025 May 16;14(10):1770. doi: 10.3390/foods14101770 (PMC12111161; doi:10.3390/foods14101770)
Supplement: Supplementary file 1 [file foods-14-01770-s001.zip › foods-3561227-supplementary.xls]

## Sheet: Table S1
Table S1. The information of beef samples
Beef breed	sampling time	Sample source	Feeding situation	Age (years)	Weight (Kg)	Sample size
Pingliang Red cattle	2023.1.11-2023.1.30	Jingchuan County, Pingliang City, Gansu Province	Free-range grazing, oil residue, soybean meal, wheat, corn, feed medicine,	2-3	550-650	5
		Huachi County, Pingliang City, Gansu Province	Free-range grazing, stirred pellet feed, coarse feed (70%), fine feed (30%)	2-3	550-700	10
		Lingtai County, Pingliang City, Gansu Province	Free-range grazing ,stirred pellet feed, coarse feed (70%), fine feed (30%)	2-3	600-650	5
Simmental cattle	2023.1.11-2023.1.30	Xinglongbao Township, Zhangwu County, Liaoning Province	Captive, corn, soybean meal, straw, hay	3	550-650	5
		Tongliao city, inner Mongolia		3	550-650	4
		Xinglongshan Township, Zhangwu County, Liaoning Province		3	550-650	6
Qinchuan Cattle	2023.1.11-2023.1.30	Linwei County, Weinan City, West Province	Captive, corn, wheat bran, soybean meal, baking soda, vegetable oil	2-3	550-650	6
		Lintong County, Xi 'an City, Shaanxi Province	Captive, corn, wheat bran, soybean meal, cottonseed cake	2-3	550-650	5
		Dali County, Weinan City, Shaanxi Province	Captive, corn, wheat bran, soybean meal, flax cake	2-3	550-650	4

## Sheet: Table S2
Table S2. Summary of Key Processing Parameters
Software	Parameter Category	Parameter Settings
‌MS-DIAL	Mass Tolerance	MS1: 0.01 Da; MS2: 0.05 Da
	Retention Time Tolerance	0.5 min
	Peak Detection	Min peak height: 1000 amplitude
	Deconvolution	Sigma value: 0.5; Amplitude cutoff: 500
	Alignment	RT tolerance: 0.2 min; MS1 tolerance: 0.015 Da
	Identification	MS/MS similarity cutoff: >80%
MS-Finder	Mass Tolerance	Precursor: 10 ppm; Fragment: 0.05 Da
	Element Composition	C6-60H6-120N0-4O0-10
	Scoring Thresholds	>80% for structure assignment
	Adduct Ions	[M+H]⁺, [M+Na]⁺, [M-H]⁻

## Sheet: Table S3
Table S3. Significantly distinct metabolites of PL&KL were discovered by LC-MS.
Alignment ID	Average Rt(min)	Metabolite name	Adduct type	Formula	Average(PL)	Average(KL)	Stdev (PL)	Stdev (KL)	Log2FC (PL/KL)
83	4.77	Proline	[M+H]+	C5H9NO2	19093.2	39395.7	10982.4	28978.9	1.04498
136	3.506	Benzoic acid	[M+H]+	C7H6O2	173816	383131	55960.5	149282	1.14027
258	5.35	Hypoxanthine	[M+H]+	C5H4N4O	350285	88391.6	197175	37367.7	1.98655
312	7.343	Proline betaine	[M+NH4]+	C7H13NO2	25740.8	9527.4	6942.57	2279.21	1.43391
359	2.448	L-Glutamic acid	[M+H]+	C5H9NO4	37095.2	93005.9	13190.4	31792.3	1.32609
378	2.884	Methionine	[M+H]+	C5H11NO2S	532192	1.31476e+06	126492	482981	1.30478
554	6.213	Phenylalanine	[M+H]+	C9H11NO2	29304.2	59403.6	9344.04	21265.8	1.01945
597	2.807	Pyridoxine	[M+H]+	C8H11NO3	38383.2	97107.3	16065.7	57872.5	1.33911
667	2.806	Gly-Val	[M+H]+	C7H14N2O3	26275	86599.5	9985.09	43059.3	1.72067
695	2.347	Cysteinylglycine	[M+CH3OH+H]+	C5H10N2O3S	1.33662e+06	33458.7	306442	10172.6	5.32007
729	4.596	Tyrosine	[M+H]+	C9H11NO3	21275.5	60229.7	6265.91	31197	1.50128
754	4.453	4-Pyridoxic acid	[M+H]+	C8H9NO4	10483	41973.2	9579.99	39012.4	2.00142
780	2.186	Ecgonine	[M+H]+	C9H15NO3	405695	115761	193230	72327.9	1.80924
1128	5.554	Phenylalanine betaine	[M+H]+	C12H17NO2	102373	11643.5	95589.7	6797.77	3.13625
1321	5.618	Isoleucylserine	[M+Na]+	C9H18N2O4	192572	505404	124058	234034	1.39204
1467	5.965	Leucylproline	[M+H]+	C11H20N2O3	836181	1.74698e+06	259684	895765	1.06297
1482	2.184	Ergothioneine	[M+H]+	C9H15N3O2S	1.25465e+06	295426	541903	150896	2.08641
1517	6.369	ValylIsoleucine	[M+H]+	C11H22N2O3	300984	1.03148e+06	233192	544207	1.77696
1562	5.79	Threonylleucine	[M+ACN+Na]+	C10H20N2O4	112366	273339	81480.9	146159	1.28248
1661	4.574	Gly-Tyr	[M+H]+	C11H14N2O4	22528	58889.5	7897.13	35462.1	1.38629
1736	5.845	PyroglutamylIsoleucine	[M+H-H2O]+	C11H18N2O4	138808	278866	83662.1	143049	1.00648
1785	6.924	Isoleucylleucine	[M+H]+	C12H24N2O3	191699	397295	123761	243453	1.05137
2109	4.174	Isoleucylglutamate	[M+H]+	C11H20N2O5	69619.8	177147	29440.6	93650.6	1.34738
2113	4.425	gamma-Glutamylleucine	[2M+H]+	C11H20N2O5	57021.2	144078	24073.5	109462	1.33728
2248	3.879	Adenosine	[M+H]+	C10H13N5O4	27633.4	7099.87	16515.2	4192.86	1.96055
2512	4.983	Asp-Phe	[M-C6H10O4+H]+	C13H16N2O5	12934.7	38596	3738.53	21200.2	1.5772
2525	12.785	Linoleic acid	[M+H]+	C18H32O2	63256.9	16205.3	38366.3	6430.97	1.96475
2803	5.259	Aspartame	[M+H]+	C14H18N2O5	36540.6	88140	14227.3	48244.7	1.2703
2848	6.134	5'-Methylthioadenosine	[M+H]+	C11H15N5O3S	71189	6647.67	30907.5	1965.2	3.42073
2968	12.458	abietic acid	[M+H]+	C20H30O2	41621.4	16231.9	18308.4	16670.1	1.35849
3062	2.488	Glutathione	[M+H]+	C10H17N3O6S	2.25988e+06	8.84374e+06	507453	2.08217e+06	1.96841
3113	4.782	gamma-Glutamyltyrosine	[M+H]+	C14H18N2O6	11845.3	33923.3	3582.21	18925.1	1.51796
3215	9.602	Decanoyl-L-carnitine	[M+H]+	C17H33NO4	166846	39529.2	127356	38011.7	2.07753
3717	10.238	Lauroylcarnitine	[M+H]+	C19H37NO4	631444	97938.6	561167	66018.2	2.68871
6147	10.723	Glycocholic Acid	[M+Na]+	C26H43NO6	16545.5	117989	6587.14	57644.1	2.83415
8445	2.263	Nadh	[M+2ACN+H]+	C21H29N7O14P2	243621	66821.7	71246.5	46014.2	1.86625

## Sheet: Table S4 
Table S4. Significantly distinct metabolites of PL&QL were discovered by LC-MS.
Alignment ID	Average Rt(min)	Metabolite name	Adduct type	Formula	Average (PL)	Average (QL)	Stdev (PL)	Stdev (QL)	Log2FC (PL/QL)
146	2.054	Taurine	[M+H]+	C2H7NO3S	250500	60470.5	91943.4	43039.6	2.0505
238	5.352	Hypoxanthine	[M+H]+	C5H4N4O	350285	122593	197175	174928	1.51465
291	5.202	Proline betaine	[M+NH4]+	C7H13NO2	55197.6	24435.3	13303.7	6493.61	1.17564
351	7.733	Methionine	[M+H]+	C5H11NO2S	34037.8	86411.5	13158.9	56333.5	1.34409
518	6.754	L-phenylalanine	[M+H]+	C9H11NO2	13750.3	33276.9	6968.31	18294.5	1.27506
656	2.347	Cysteinylglycine	[M+CH3OH+H]+	C5H10N2O3S	1.33662e+06	25238.9	306442	11135.2	5.7268
730	2.19	Ecgonine	[M+NH4]+	C9H15NO3	405695	195924	193230	101444	1.0501
967	4.136	Ricinine	[M+DMSO+H]+	C8H8N2O2	42319.6	13191.8	19532.9	3128.12	1.68168
981	5.759	Ala-Leu	[M+H]+	C9H18N2O3	64028.3	128311	37714.8	85190.9	1.00286
1045	5.553	Phenylalanine betaine	[M+H]+	C12H17NO2	102373	36498.7	95589.7	50092.3	1.48792
1359	2.184	Ergothioneine	[M+H]+	C9H15N3O2S	1.25465e+06	491081	541903	359659	1.35325
1389	6.364	ValylIsoleucine	[M+H]+	C11H22N2O3	302256	836593	231876	522944	1.46876
1408	5.2	Butyryl carnitine	[M+H]+	C11H21NO4	5.07953e+07	24870687	1.15658e+07	7.32221e+06	1.03025
1432	5.786	Threonylleucine	[M+ACN+Na]+	C10H20N2O4	112499	249313	81329.8	140712	1.14805
1581	3.627	Tryptophan	[M+NH4]+	C11H12N2O2	35204	17011.9	6098.59	10318.3	1.0492
2056	4.495	Adenosine	[M+H]+	C10H13N5O4	20756.7	44607	7752.82	39784.7	1.10369
2085	10.157	Heptadecanoic acid	[M+H]+	C17H34O2	112852	8001.13	13863.3	1884.47	3.81809
2290	13.035	Linoleic acid	[M+H]+	C18H32O2	51599.2	17890.1	20775.5	2473.61	1.52819
2528	5.256	Aspartame	[M+H]+	C14H18N2O5	36546.7	95871.3	14213.5	39353.1	1.39136
2566	6.133	5'-Methylthioadenosine	[M+H]+	C11H15N5O3S	71189	22853.3	30907.5	18853.3	1.63925
2575	13.025	Chaulmoogric Acid	[M+ACN+H]+	C18H32O2	17667.8	7855.47	10517.1	2371.06	1.16935
2668	12.459	abietic acid	[M+ACN+H]+	C20H30O2	41621.4	6722.4	18308.4	2455.5	2.63028
2752	2.494	Glutathione	[M+H]+	C10H17N3O6S	2.24286e+06	1.57538e+07	506476	2.98933e+06	2.81229
2936	12.507	9-hydroxy-10,12-octadecadienoic acid	[M+ACN+H]+	C18H32O3	28360.5	10081.8	9209.15	1188.7	1.49213
3095	6.378	Erythratidinone	[2M+3H2O+2H]+	C19H23NO4	8038.75	16441.6	3481.81	13306.4	1.03231
3353	2.243	Adenosine Monophosphate	[M+H]+	C10H14N5O7P	193678	77432.1	89823	73623.5	1.32265
4006	4.201	Reserpic acid	[M+H]+	C22H28N2O5	38422.2	6188.53	8477.73	3411.69	2.63427
4747	8.545	glycolithocholic acid	[M+H]+	C26H43NO4	11663.9	5827.4	11494.1	1706.09	1.00112

## Sheet: Table S5
Table S5. KEGG pathway analysis in PL&KL DEGs
KEGG pathway	ko_id	Number	P-value	FDR
Aminoacyl-tRNA biosynthesis	ko00970	48	0.000113	0.00947
Phenylalanine, tyrosine and tryptophan biosynthesis	ko00400	4	0.000683	0.0287
Glutathione metabolism	ko00480	28	0.00311	0.0828
Vitamin B6 metabolism	ko00750	9	0.00397	0.0828
Phenylalanine metabolism	ko00360	10	0.00493	0.0828
Neomycin, kanamycin and gentamicin biosynthesis	ko00524	2	0.022	0.308
Cysteine and methionine metabolism	ko00270	33	0.0498	0.494
Linoleic acid metabolism	ko00591	5	0.0542	0.494
Arginine and proline metabolism	ko00330	38	0.0642	0.494
D-Glutamine and D-glutamate metabolism	ko00471	6	0.0647	0.494
Nitrogen metabolism	ko00910	6	0.0647	0.494
Ubiquinone and other terpenoid-quinone biosynthesis	ko00130	9	0.0955	0.669
Arginine biosynthesis	ko00220	14	0.145	0.81
Butanoate metabolism	ko00650	15	0.154	0.81
Nicotinate and nicotinamide metabolism	ko00760	15	0.154	0.81
Purine metabolism	ko00230	65	0.16	0.81
Histidine metabolism	ko00340	16	0.164	0.81
Starch and sucrose metabolism	ko00500	18	0.182	0.847
Pantothenate and CoA biosynthesis	ko00770	19	0.192	0.847
beta-Alanine metabolism	ko00410	21	0.21	0.874
Pentose phosphate pathway	ko00030	22	0.219	0.874
Glycolysis / Gluconeogenesis	ko00010	26	0.253	0.925
Galactose metabolism	ko00052	27	0.261	0.925
Alanine, aspartate and glutamate metabolism	ko00250	28	0.27	0.925
Inositol phosphate metabolism	ko00562	30	0.286	0.925
Porphyrin and chlorophyll metabolism	ko00860	30	0.286	0.925
Glyoxylate and dicarboxylate metabolism	ko00630	32	0.302	0.94
Biosynthesis of unsaturated fatty acids	ko01040	36	0.333	0.987
Amino sugar and nucleotide sugar metabolism	ko00520	37	0.341	0.987
Pyrimidine metabolism	ko00240	39	0.356	0.996
Tyrosine metabolism	ko00350	42	0.377	1
Primary bile acid biosynthesis	ko00120	46	0.405	1

## Sheet: Table S6
Table S6. KEGG pathway analysis in PL&KL DEGs
KEGG pathway	ko_id	Number	P-value	FDR
Glutathione metabolism	ko00480	28	0.000813	0.0683
Aminoacyl-tRNA biosynthesis	ko00970	48	0.00396	0.167
Neomycin, kanamycin and gentamicin biosynthesis	ko00524	2	0.0143	0.4
Cysteine and methionine metabolism	ko00270	33	0.0218	0.458
Phenylalanine, tyrosine and tryptophan biosynthesis	ko00400	4	0.0284	0.477
Linoleic acid metabolism	ko00591	5	0.0353	0.495
Phenylalanine metabolism	ko00360	10	0.0695	0.796
Purine metabolism	ko00230	65	0.0758	0.796
Starch and sucrose metabolism	ko00500	18	0.122	1
beta-Alanine metabolism	ko00410	21	0.141	1
Pentose phosphate pathway	ko00030	22	0.147	1
Glycolysis / Gluconeogenesis	ko00010	26	0.172	1
Galactose metabolism	ko00052	27	0.178	1
Inositol phosphate metabolism	ko00562	30	0.196	1
Biosynthesis of unsaturated fatty acids	ko01040	36	0.23	1
Amino sugar and nucleotide sugar metabolism	ko00520	37	0.236	1
Arginine and proline metabolism	ko00330	38	0.242	1
Tryptophan metabolism	ko00380	41	0.258	1

## Sheet: Table S7
Table S7 High content of differential metabolites in Pingliang Red Bull.
Average Rt(min)		Metabolite name	Classify	Log2FC
4.77	1	Proline	Amino acids	1.04498
2.488	2	Glutathione		1.96841
2.184	2.08641	Ergothioneine		1.16224
2.806	1.72067	Gly-Val		3.13625
2.347	5.32007	Cysteinylglycine		0.71267
4.596	1.50128	Tyrosine		1.10115
5.618	1.39204	Isoleucylserine		1.3403
6.924	1.05137	Isoleucylleucine		1.93694
2.054	2.0505	Taurine		2.0505
5.79	1.28248	Threonylleucine		1.23164
4.425	1.33728	gamma-Glutamylleucine		1.06908
5.554	3.13625	Phenylalanine betaine	Alkaloid	1.48792
7.343	1.43391	Proline betaine		1.17564
2.186	1.80924	Ecgonine		2.07753
4.136	1.68168	Ricinine		1.68168
4.201	2.63427	Reserpic acid		2.63427
5.35	1.98655	Hypoxanthine	Purines	1.80924
3.879	1.96055	Adenosine		1.27461
12.785	1.96475	Linoleic acid	Fatty acids	2.3
10.157	3.81809	Heptadecanoic acid		3.81809
9.602	2.07753	Decanoyl-L-carnitine		2.08641
10.238	2.68871	Lauroylcarnitine		1.16725
13.025	1.16935	Chaulmoogric Acid		1.16935
2.263	1.86625	Nadh	Nucleotides	1.58468
6.134	3.42073	5'-Methylthioadenosine		1.00063
2.243	1.32265	Adenosine Monophosphate		1.32265
12.458	1.35849	abietic acid	Other classes	1.96475
12.507	1.49213	9-hydroxy-10,12-octadecadienoic acid		1.49213
10.723	2.83415	Glycocholic Acid		1.38368
3.506	1.14027	Benzoic acid		5.32007

## Sheet: Table S8
Table S8. Summary of RNA detection results in each group
Sample name	Sample number	Concentration（ng/ul）	Total content（ug）	Integrity
PL-3	FKRO220178503-1A	66	2.31	5.1
PL-4	FKRO220178504-1A	56	1.96	8.1
PL-5	FKRO220178505-1A	94	3.29	6.6
PL-6	FKRO220178506-1A	46	1.61	6.9
KL-1	FKRO220187784-1A	40	2	4.7
KL-2	FKRO220187785-1A	51	2.55	4
KL-4	FKRO220187786-1A	39	1.95	4.1
KL-6	FKRO2201785012-1A	73	2.56	4.3
QL-1	FKRO2201785013-1A	117	4.1	5.1
QL-2	FKRO2201785014-1A	38	1.33	6.2
QL-4	FKRO2201785016-1A	137	4.8	5.1
QL-5	FKRO2201785017-1A	70	2.45	6.5

## Sheet: Table S9
Table S9 Summary table of quality assessment of RNA-seq sequencing data ofsamples
sample	raw reads	raw bases	clean reads	error_rate	Q20	Q30	GC content(%)
PL-3	41051476	6.16G	40454454	0.03	97.91	94	49.25
PL-4	44011564	6.6G	43322362	0.02	98.19	94.86	52.76
PL-5	46835028	7.03G	46253292	0.02	98.11	94.57	52.37
PL-6	47129800	7.07G	46320092	0.02	98.23	94.93	52.23
KL-1	46038476	6.91G	45499626	0.02	98.12	94.16	41.53
KL-2	43771614	6.57G	43478396	0.03	97.84	93.47	41.69
KL-4	52641426	7.9G	52334912	0.02	98.16	94.24	41.87
KL-6	44696916	6.7G	43953260	0.03	97.91	93.79	44.73
QL-1	47966626	7.19G	46704094	0.03	97.67	93.97	51.39
QL-2	39730474	5.96G	38747174	0.03	97.31	92.56	45.7
QL-4	43569230	6.54G	42329112	0.03	97.42	93.22	50.33
QL-5	40266082	6.04G	39680332	0.02	98.01	94.3	48.86

## Sheet: Table S10
Table S10. The significant GO terms and KEGG pathways for differentially expressed genes (PLvsKL)
	Category	ID	Description	GeneRatio	BgRatio	pvalue	padj	geneID	Count
GO	BP	GO:0006412	translation	97/980	261/4426	9.22e-09	3.25e-06	786430/534195/282688/337890/282053/514046/539373/615556/535056/100299845/286839/508628/514569/509429/337888/404133/516063/504876/504752/326584/509426/515238/514403/510547/506768/540129/506297/282050/530464/507168/768317/282884/100296205/505603/787914/616065/281898/508221/326588/504425/539196/534279/767925/511051/506989/614872/784762/616893/781724/510615/781943/505507/535668/326602/789551/618440/5…	97
GO	BP	GO:0043043	peptide biosynthetic process	97/980	263/4426	1.45e-08	3.25e-06	786430/534195/282688/337890/282053/514046/539373/615556/535056/100299845/286839/508628/514569/509429/337888/404133/516063/504876/504752/326584/509426/515238/514403/510547/506768/540129/506297/282050/530464/507168/768317/282884/100296205/505603/787914/616065/281898/508221/326588/504425/539196/534279/767925/511051/506989/614872/784762/616893/781724/510615/781943/505507/535668/326602/789551/618440/5…	97
GO	BP	GO:0006518	peptide metabolic process	98/980	270/4426	3.14e-08	4.68e-06	786430/534195/282688/337890/282053/514046/539373/615556/535056/100299845/286839/508628/514569/509429/337888/404133/516063/504876/504752/326584/509426/515238/514403/510547/506768/540129/506297/282050/530464/507168/768317/282884/100296205/505603/787914/616065/281898/508221/326588/504425/539196/534279/767925/511051/506989/614872/784762/616893/781724/510615/781943/505507/535668/326602/789551/618440/5…	98
GO	BP	GO:0043604	amide biosynthetic process	97/980	268/4426	4.38e-08	4.89e-06	786430/534195/282688/337890/282053/514046/539373/615556/535056/100299845/286839/508628/514569/509429/337888/404133/516063/504876/504752/326584/509426/515238/514403/510547/506768/540129/506297/282050/530464/507168/768317/282884/100296205/505603/787914/616065/281898/508221/326588/504425/539196/534279/767925/511051/506989/614872/784762/616893/781724/510615/781943/505507/535668/326602/789551/618440/5…	97
GO	BP	GO:0043603	cellular amide metabolic process	99/980	279/4426	9.85e-08	8.81e-06	786430/534195/282688/337890/282053/514046/539373/615556/535056/100299845/286839/508628/514569/509429/337888/404133/516063/504876/504752/326584/509426/515238/514403/510547/506768/540129/506297/282050/530464/507168/768317/282884/100296205/505603/787914/616065/281898/508221/326588/504425/539196/534279/767925/511051/506989/614872/784762/616893/781724/510615/781943/505507/535668/326602/789551/618440/5…	99
GO	BP	GO:1901566	organonitrogen compound biosynthetic process	121/980	391/4426	1.43e-05	0.00106726	281640/784089/282701/786430/282710/534195/282688/337890/282053/514046/539373/615556/535056/100299845/286839/508628/514569/282433/281183/509429/337888/404133/516063/504876/504752/326584/509426/515238/327668/514403/510547/506768/540129/514589/506297/282050/530464/507168/768317/282884/100296205/505603/787914/281199/616065/280808/281898/508221/326588/504425/539196/534279/767925/511051/506989/614872/7…	121
GO	BP	GO:0055114	oxidation-reduction process	90/980	296/4426	0.000384242	0.0245366	281480/327697/535182/514969/507093/510156/613338/516287/282130/3283888/614145/520260/3283886/414348/287020/504305/327680/281998/281306/533910/535578/327669/513177/510284/534075/505968/280890/338073/514230/539069/287327/788719/784938/506626/508629/286793/281002/288380/281496/511195/338079/531682/533000/615764/280878/511799/338046/532785/617849/768074/508306/281275/281181/512002/281997/535714/28076…	90
GO	CC	GO:0005840	ribosome	87/570	203/2644	8.83e-13	1.01e-10	786430/534195/282688/337890/282053/514046/539373/615556/535056/100299845/286839/508628/514569/337888/404133/516063/504876/326584/509426/515238/514403/510547/506768/540129/506297/282050/530464/507168/768317/282884/100296205/505603/787914/616065/281898/508221/326588/504425/539196/534279/767925/511051/506989/614872/784762/616893/781724/510615/781943/618609/505507/535668/326602/789551/618440/534352/7…	87
GO	CC	GO:0044444	cytoplasmic part	145/570	414/2644	3.27e-12	1.86e-10	514969/534615/444878/615342/786430/282710/414348/534195/100300550/282688/337890/282053/616718/514046/287012/539373/615556/535056/100299845/539052/286839/508628/514569/282716/337888/282200/404133/516063/504876/326584/509426/515238/100301375/514403/510547/506768/540129/528057/282119/506297/282050/530464/507168/768317/282884/338073/100270792/100296205/505603/787914/282517/338087/616065/521522/281898…	145
GO	CC	GO:1990904	ribonucleoprotein complex	90/570	228/2644	9.1e-11	3.46e-09	786430/534195/282688/337890/282053/514046/539373/615556/535056/100299845/286839/508628/514569/337888/404133/516063/504876/326584/509426/515238/505324/514403/510547/506768/540129/506297/282050/530464/507168/768317/282884/100296205/505603/787914/616065/783253/281898/508221/326588/504425/539196/534279/767925/511051/506989/614872/784762/616893/781724/510615/781943/618609/505507/535668/326602/789551/6…	90
GO	CC	GO:0043228	non-membrane-bounded organelle	120/570	368/2644	6.72e-08	1.53e-06	519634/512106/532616/788772/786430/534195/282688/337890/282053/514046/539373/615556/282714/535056/280955/100299845/286839/508628/514569/510634/337888/614345/404133/516063/504876/326584/509426/515238/100301375/514403/510547/506768/540129/506297/282050/530464/507168/768317/282884/506596/100296205/505603/787914/616065/281898/508221/326588/504425/281644/100296004/539196/534279/767925/511051/613724/50…	120
GO	CC	GO:0043232	intracellular non-membrane-bounded organelle	120/570	368/2644	6.72e-08	1.53e-06	519634/512106/532616/788772/786430/534195/282688/337890/282053/514046/539373/615556/282714/535056/280955/100299845/286839/508628/514569/510634/337888/614345/404133/516063/504876/326584/509426/515238/100301375/514403/510547/506768/540129/506297/282050/530464/507168/768317/282884/506596/100296205/505603/787914/616065/281898/508221/326588/504425/281644/100296004/539196/534279/767925/511051/613724/50…	120
GO	CC	GO:0005739	mitochondrion	34/570	72/2644	8.24e-07	1.57e-05	534615/444878/615342/282710/100300550/616718/287012/282716/282200/282119/338073/100270792/282517/338087/508598/282120/767977/327706/515180/338046/282690/327699/282199/618357/101906024/512673/510127/540225/282289/505430/518321/506250/510219/784492	34
GO	CC	GO:0005740	mitochondrial envelope	24/570	44/2644	1.41e-06	2.29e-05	534615/444878/615342/282710/100300550/616718/287012/282716/282200/282119/338073/508598/282120/767977/515180/338046/282690/282199/101906024/512673/540225/282289/510219/784492	24
GO	CC	GO:0044429	mitochondrial part	25/570	51/2644	1.08e-05	0.000154032	534615/444878/615342/282710/100300550/616718/287012/282716/282200/282119/338073/508598/282120/767977/515180/338046/282690/282199/101906024/512673/540225/282289/518321/510219/784492	25
GO	CC	GO:0031967	organelle envelope	24/570	50/2644	2.55e-05	0.000291056	534615/444878/615342/282710/100300550/616718/287012/282716/282200/282119/338073/508598/282120/767977/515180/338046/282690/282199/101906024/512673/540225/282289/510219/784492	24
GO	CC	GO:0031975	envelope	24/570	50/2644	2.55e-05	0.000291056	534615/444878/615342/282710/100300550/616718/287012/282716/282200/282119/338073/508598/282120/767977/515180/338046/282690/282199/101906024/512673/540225/282289/510219/784492	24
GO	CC	GO:0031966	mitochondrial membrane	20/570	39/2644	3.66e-05	0.000379251	444878/282710/100300550/616718/282716/282200/282119/338073/508598/282120/767977/515180/338046/282690/282199/101906024/512673/540225/282289/510219	20
GO	CC	GO:0005743	mitochondrial inner membrane	13/570	24/2644	0.000444165	0.00421957	444878/282710/100300550/616718/282200/338073/508598/767977/338046/282690/282199/540225/282289	13
GO	CC	GO:0019866	organelle inner membrane	13/570	25/2644	0.000745666	0.00653892	444878/282710/100300550/616718/282200/338073/508598/767977/338046/282690/282199/540225/282289	13
GO	CC	GO:0031090	organelle membrane	25/570	69/2644	0.00333982	0.0271957	444878/282710/100300550/616718/282716/282200/528057/282119/338073/281078/508598/282120/767977/515180/338046/282690/282199/536616/101906024/512673/540225/282289/317724/510219/504422	25
GO	CC	GO:0044455	mitochondrial membrane part	11/570	23/2644	0.00447079	0.033978	282710/100300550/282200/338073/508598/282690/282199/101906024/512673/540225/282289	11
GO	CC	GO:0019867	outer membrane	8/570	15/2644	0.00672637	0.0479254	282716/618777/282119/282120/515180/101906024/512673/510219	8
GO	MF	GO:0005198	structural molecule activity	107/1541	262/7196	3.48e-13	9.47e-11	532616/786430/534195/282688/337890/282053/514046/539373/615556/535056/280955/100299845/286839/508628/514569/618684/337888/513555/404133/516063/504876/326584/509426/515238/514403/510547/506768/540129/506297/282050/530464/508076/507168/768317/282884/100296205/505603/787914/616065/281898/508221/326588/281078/504425/281644/539196/534279/767925/507881/511051/506989/614872/784762/616893/781724/510615/7…	107
GO	MF	GO:0003735	structural constituent of ribosome	87/1541	201/7196	1.39e-12	1.88e-10	786430/534195/282688/337890/282053/514046/539373/615556/535056/100299845/286839/508628/514569/337888/404133/516063/504876/326584/509426/515238/514403/510547/506768/540129/506297/282050/530464/507168/768317/282884/100296205/505603/787914/616065/281898/508221/326588/504425/539196/534279/767925/511051/506989/614872/784762/616893/781724/510615/781943/505507/535668/326602/789551/618440/534352/782136/7…	87
GO	MF	GO:0016491	oxidoreductase activity	111/1541	368/7196	3.37e-05	0.00305743	281480/327697/535182/514969/507093/510156/613338/444878/516287/282130/3283888/286840/614145/414348/100300550/287020/527592/327680/281998/287012/618339/281306/534090/533910/535578/327669/510284/327718/534075/282200/505968/280890/522283/100270792/512259/514230/539069/282517/287327/338087/788719/784938/512500/508629/286793/281002/517113/288380/281496/511195/327706/404131/785395/531682/615764/280878/…	111
GO	MF	GO:0016651	oxidoreductase activity, acting on NAD(P)H	11/1541	18/7196	0.00029639	0.0201545	327697/3283888/327680/282517/287327/288380/327706/280878/338046/101906178/281742	11
GO	MF	GO:0009055	electron transfer activity	19/1541	42/7196	0.000462795	0.022393	444878/286840/100300550/287020/287012/618339/327718/282200/100270792/338087/512500/288380/768074/101906178/338074/282199/540225/281742/505935	19
GO	MF	GO:0015078	proton transmembrane transporter activity	23/1541	55/7196	0.000493962	0.022393	444878/509611/281640/282701/282710/338053/100300550/287012/618339/327718/282200/327668/100270792/338087/540176/287017/101904667/526134/282690/282199/540225/338081/317654	23
GO	MF	GO:0004129	cytochrome-c oxidase activity	10/1541	17/7196	0.000862764	0.0234672	444878/100300550/287012/618339/327718/282200/100270792/338087/282199/540225	10
GO	MF	GO:0015002	heme-copper terminal oxidase activity	10/1541	17/7196	0.000862764	0.0234672	444878/100300550/287012/618339/327718/282200/100270792/338087/282199/540225	10
GO	MF	GO:0016675	oxidoreductase activity, acting on a heme group of donors	10/1541	17/7196	0.000862764	0.0234672	444878/100300550/287012/618339/327718/282200/100270792/338087/282199/540225	10
GO	MF	GO:0016676	oxidoreductase activity, acting on a heme group of donors, oxygen as acceptor	10/1541	17/7196	0.000862764	0.0234672	444878/100300550/287012/618339/327718/282200/100270792/338087/282199/540225	10
KEGG		bta05012	Parkinson disease	141/1644	315/7317	2.36e-19	7.45e-17	281480/282393/287014/282478/327697/282578/444874/444878/327710/327702/616871/3283879/338060/281640/3283888/282701/286840/327704/3283887/327675/3283878/3283885/282710/3283880/3283886/281791/3283884/282394/536656/338053/100300550/287020/3283877/287027/327680/326346/3283889/404161/287012/618339/112444531/534574/404188/282480/3283881/3283883/100295973/286839/3283882/282716/327718/282200/338086/404053…	141
KEGG		bta00190	Oxidative phosphorylation	89/1644	184/7317	4.64e-15	7.33e-13	281480/282393/287014/327697/282578/444878/327710/327702/616871/3283879/338060/281640/3283888/282701/286840/327704/3283887/327675/3283878/3283885/282710/3283880/3283886/3283884/282394/338053/100300550/287020/3283877/287027/327680/326346/3283889/404161/287012/618339/404188/3283881/3283883/3283882/327718/282200/338086/327668/338073/100270792/101902937/613541/282517/287327/338061/338087/282290/540176…	89
KEGG		bta04714	Thermogenesis	119/1644	278/7317	1.05e-14	1.1e-12	281480/282393/287014/327697/282578/444878/327710/327702/616871/3283879/338060/281640/3283888/282701/286840/327704/3283887/525482/327675/3283878/3283885/282710/3283880/3283886/3283884/282394/338053/100300550/287020/3283877/287027/541232/327680/326346/509459/3283889/404161/287012/618339/404188/511961/3283881/3283883/508628/3283882/327718/282200/338086/511190/327668/533440/338073/100270792/508493/10…	119
KEGG		bta05010	Alzheimer disease	159/1644	433/7317	2.79e-12	2.21e-10	281480/282393/287014/282478/327697/282578/444878/327710/327702/616871/3283879/338060/281640/3283888/408017/282701/286840/327704/3283887/327675/3283878/3283885/523325/282710/3283880/3283886/3283884/282394/536656/338053/100300550/100137872/287020/3283877/287027/327680/326346/3283889/404161/287012/618339/112444531/404188/282480/3283881/521196/3283883/100295973/3283882/408015/282716/327718/530005/282…	159
KEGG		bta05016	Huntington disease	138/1644	364/7317	6.07e-12	3.84e-10	281480/282393/287014/282478/327697/282578/444878/327710/327702/616871/3283879/338060/281640/3283888/282701/286840/327704/3283887/327675/3283878/3283885/282710/3283880/3283886/100137840/3283884/282394/338053/100300550/287020/3283877/287027/327680/326346/3283889/404161/287012/618339/112444531/404188/282480/3283881/3283883/100295973/3283882/282716/327718/282200/338086/404053/327668/506203/504937/282…	138
KEGG		bta04932	Non-alcoholic fatty liver disease (NAFLD)	78/1644	185/7317	1.12e-09	5.91e-08	281480/282393/287014/327697/444878/327710/327702/616871/3283879/338060/407234/408017/286840/327704/3283880/282394/100300550/507359/100137872/287020/287027/327680/326346/3283889/404161/287012/618339/404188/511961/3283883/327718/539361/282200/338086/338073/100270792/101902937/613541/282517/287327/338061/338087/282290/338084/512500/286885/327714/281091/288380/407235/540404/512665/327706/338079/78539…	78
KEGG		bta04260	Cardiac muscle contraction	49/1644	104/7317	2.11e-08	9.52e-07	282393/444878/616871/3283879/3283880/282394/100300550/287020/3283889/287012/618339/282714/505519/3283883/408015/327718/282200/338086/521616/100270792/101902937/338087/512500/504201/100296004/286885/281091/497015/509486/618352/616109/614700/104970173/408013/615757/512313/282562/281570/282160/282199/101902959/515161/282608/519758/100337204/286771/540225/337925/317654	49
KEGG		bta00020	Citrate cycle (TCA cycle)	22/1644	33/7317	6.82e-08	2.7e-06	281480/535182/613338/407109/286840/614145/520260/281306/533910/327669/509983/280682/506888/511090/785395/512723/281481/534599/327696/613610/537713/788293	22
KEGG		bta03010	Ribosome	128/1644	379/7317	1.51e-07	5.29e-06	784208/614241/786430/514966/534195/282688/326582/337890/282053/514046/539373/615556/535056/100299845/533892/286839/508628/783376/514569/512745/513031/337888/404190/781777/404133/516063/504876/326584/509426/515238/514403/510547/506768/540129/513222/286868/506297/533310/282050/530464/613970/507168/768317/282884/100296205/505603/540965/787914/616065/404140/509163/281898/508221/326588/112445001/50442…	128
KEGG		bta04723	Retrograde endocannabinoid signaling	56/1644	141/7317	2.55e-06	8.06e-05	287014/327697/281203/327710/327702/338060/3283888/327704/3283887/525482/3283878/3283885/511812/3283886/281791/3283884/3283877/287027/327680/326346/404161/404188/408015/525962/338073/614969/613541/282517/287327/338061/282290/338084/535365/327714/288380/327706/338079/613930/327713/338046/408013/281201/101906178/512943/338064/540657/529618/100337204/510708/281879/282289/112447340/327660/281742/53665…	56
KEGG		bta04022	cGMP-PKG signaling pathway	60/1644	166/7317	3.61e-05	0.00103705	281216/282478/408017/525482/281791/100137872/112444531/282714/282480/521196/408015/282433/282716/100336730/282572/533527/282119/281918/788119/505964/414346/282641/536636/513105/100296004/539543/282120/787122/530401/512254/515159/615013/100125240/408013/511224/512313/282562/101905706/538598/100300012/281607/509107/101902959/281605/541127/515161/519758/100337204/100848920/510708/281879/338037/53927…	60
KEGG		bta00640	Propanoate metabolism	18/1644	36/7317	0.000259666	0.00683788	512341/533910/509983/515338/784938/511222/511090/511082/280969/515902/281275/281748/518852/280871/281810/281274/282873/537713	18
KEGG		bta04010	MAPK signaling pathway	87/1644	280/7317	0.000431758	0.0104951	281572/281637/527165/533929/408017/281995/281240/281831/617915/510245/100137872/615215/521196/538957/616885/408015/286883/280795/528415/511190/538519/521616/505824/518180/523745/540421/528390/533527/281239/505847/533692/524806/522419/539175/615432/532209/516039/326285/516099/444881/512254/519251/282412/281296/515159/526392/788091/509109/408013/281848/613731/281165/511224/512841/785655/619066/3531…	87
KEGG		bta05410	Hypertrophic cardiomyopathy (HCM)	35/1644	92/7317	0.000498491	0.0112516	282642/282714/511961/505519/538957/408015/282564/521616/281239/112442649/508490/506995/100296004/497015/540404/512665/509486/618352/280765/104970173/408013/512313/535951/282160/404122/540561/282608/541308/100337204/534069/517059/281137/337925/280979/538954	35
KEGG		bta01200	Carbon metabolism	45/1644	127/7317	0.000544957	0.0114804	281480/535182/613338/407109/286840/614145/520260/281306/533910/327669/618400/509983/445425/788926/539188/280682/506888/511222/280808/511090/514066/533044/511082/785395/531682/512723/515902/281181/281481/506544/281748/518852/280871/281810/525813/534599/282873/616576/327696/286886/507119/613610/509566/537713/788293	45
KEGG		bta04810	Regulation of actin cytoskeleton	66/1644	211/7317	0.00169713	0.0315466	527165/100848714/282642/533929/282386/101905979/281136/505519/521196/616885/613811/614345/282564/518180/540421/505964/326600/506596/539332/508490/506995/540310/101906455/326285/112441594/517456/512652/533823/539034/515159/514212/112447441/614055/531505/613731/534553/512841/535951/619066/101905706/539211/281478/404122/785769/100138040/407217/533289/786565/537682/100140050/613787/107131237/282301/1…	66
KEGG		bta04152	AMPK signaling pathway	42/1644	123/7317	0.00188791	0.0331433	512341/407234/408017/100137872/509459/511961/521730/539361/533440/281239/515338/511451/504985/513105/287019/519724/407235/509084/540404/512665/506618/514066/786335/535321/100335253/281848/506544/526310/538598/407183/286879/100300012/783373/509290/100337329/787607/507119/282359/507056/280924/538954/100125881	42
KEGG		bta00230	Purine metabolism	35/1644	133/7317	0.166101	0.686444	281216/526211/784089/525482/281969/504305/282433/281183/539556/613448/493724/511200/280712/525937/504454/536636/510949/281970/534402/512222/512320/533000/518086/512748/532399/519803/281217/536409/521844/281363/510708/508097/617805/281951/614149	35
KEGG		bta03320	PPAR signaling pathway	24/1644	71/7317	0.0186596	0.16379	521822/514969/444874/509459/505968/281758/615498/281760/281759/504625/100297152/505640/518852/281992/507554/107131384/525813/353106/509963/513787/505987/520598/511960/280924	24

[truncated: 3 more sheets: Table S11, Sheet12, Table S13]
